# Supplementary material for: How to Teach Healthy Life-Style Efficiently in a Pediatric Outpatient Setting: Proposal of an Innovative Tridimensional Pyramid
Source: Nutrients. 2026 Apr 11;18(8):1209. doi: 10.3390/nu18081209 (PMC13119281; doi:10.3390/nu18081209)
Supplement: Supplementary file 1 [file nutrients-18-01209-s001.zip]

Archive with 1 entries (1 files):
- nutrients-4179253-supplementary.pdf
